# Supplementary material for: Hidden Burden of Hypertension in Türkiye: A Multi-Center DAHUDER World Hypertension Day Study Reveals Gaps in Awareness, Adherence, and Control
Source: J Clin Med. 2026 May 6;15(9):3535. doi: 10.3390/jcm15093535 (PMC13163691; doi:10.3390/jcm15093535)
Supplement: Supplementary file 1 [file jcm-15-03535-s001.zip]

Archive with 1 entries (1 files):
- jcm-4270511-supplementary.pdf
